# Supplementary material for: Effects of Polyploidization on Morphology, Photosynthetic Parameters and Sucrose Metabolism in Lily
Source: Plants (Basel). 2022 Aug 14;11(16):2112. doi: 10.3390/plants11162112 (PMC9413479; doi:10.3390/plants11162112)
Supplement: Supplementary file 1 [file plants-11-02112-s001.zip]

Archive with 2 entries (2 files):
- Supplementary Figure.pdf
- Supplementary tables.docx.xlsx
