# Supplementary material for: Effects of Polyploidization on Morphology, Photosynthetic Parameters and Sucrose Metabolism in Lily
Source: Plants (Basel). 2022 Aug 14;11(16):2112. doi: 10.3390/plants11162112 (PMC9413479; doi:10.3390/plants11162112)
Supplement: Supplementary file 1 [file plants-11-02112-s001.zip › Supplementary tables.docx.xlsx]

## Sheet: Supplementary table 1
Table S1. Specific qRT-PCR primers for sugar-metabolism-related genes in diploids and tetraploids
AtActin-F	GGTGTCATGGTTGGTATGGGTC
AtActin-R	CCTCTGTGAGTAGAACTGGGTGC
SPS3-F	GAGAATTCAGGCCCTTCGTTGTCATGC
SPS3-R	GATAGTTCTGTGCCCCACCGGAC
SPP1-F	TCTTTCGGTGCGATGGGGAATCGAC
SPP1-R	CAGCAGCACCATAGCCTTCAGCCAAAC
SPP2-F	AGCCAATGGCGATGTACCCGCTATG
SPP2-R	CAATAATGCCCGCTAAGTCGTCAGCC
HXK2-F	AAAGGAAGGCCGCGTGGTTAGGCA
HXK2-R	CTGCCACACGAATGTTCACGCCTAG
HXK3-F	GGGAGCAAGCTCAAGATGCTGCTC
HXK3-R	ATATCCTTGACCTCTCGCCCCCAAG
Susy1-F	TCCATGGGTTGCTCTGGCGATTCG
Susy1-R	TTCCTCCGCTTTCCTTAGTGCGGCTTG
Susy2-F	ATACCCCCGTTGGTTGCTCTTGCTATTC
Susy2-R	ATTCTCACTCACGCGTCGTGCTGTATTG
Susy3-F	GAGGCCCGGAGTATGGGAATATGTAAG
Susy3-R	GACGTGGGCGTTGAAGGGCTCAAAG
Susy4-F	TGCTCTCCAAGCCGCGCTAAGGAAAG
Susy4-R	CAAAACATTAGCCTGCGCAAAGTAGCCAT
TPS2-F	TGGGACCCCGAAGAAGAGCATGCTTG
TPS2-R	CTCTGCCATATCCAACGCAGAGTCCAT
TPS7-F	GAAGCGGATGCACCGAATCAAGCTTG
TPS7-R	ACCGTGCGGCCGAAGTATTCAAGTC
TPP1-F	CCAGGGTCGAGTGTGGAGAACAAC
TPP1-R	GTTGCAGTCGGCAAATCCGAGAGATTC
TPP2-F	ATGACGAAGCAGAATGTGCTGGTTCCTG
TPP2-R	AGCTTGCGAGGGAAGACTGCACG
TPP3-F	TGAATGGCAGCCGAGGAAGGATCAAC
TPP3-R	GATCAAAATTGTTCAGCGCAGAAGGGTGC

## Sheet: Supplementary table 2
Table S2. Leaf photosynthetic parameters associated with diploid and tetraploid Lilium FA hybrids
Ploidy	Pmax (µmol m-2s-1)	LSP (µmol m-2s-1)	LCP (µmol m-2s-1)	AQY (µmol m-2s-1)	Rd (µmol m-2s-1)
Diploid	5.78±0.20a	488.00±30.20a	16.00±3.10a	0.03±0.03a	1.08±0.23a
Tetraploid	6.14±0.23b	552.00±48.30b	16.00±2.04a	0.03±0.006a	1.04±0.50a
Notes: Pmax, maximum net photosynthetic rate; LSP, light saturation point; LCP, light compensation point; AQY, apparent quantum yield; Rd, dark respiration rate. The values represent the mean ± SDs of at least three individuals of each ploidy type. The different lowercase letters within a row indicate statistically significant differences (P < .05) between diploids and tetraploids determined by S…
